# Supplementary material for: Watching Eyes at Home: A Proof-of-Concept Study
Source: Behav Sci (Basel). 2026 Apr 6;16(4):544. doi: 10.3390/bs16040544 (PMC13113408; doi:10.3390/bs16040544)
Supplement: Supplementary file 1 [file behavsci-16-00544-s001.zip]

Archive with 1 entries (1 files):
- behavsci-4179241-supplementary.pdf
